# Supplementary material for: The Biosynthetic Pathway of Major Avenanthramides in Oat
Source: Metabolites. 2019 Aug 7;9(8):163. doi: 10.3390/metabo9080163 (PMC6724135; doi:10.3390/metabo9080163)
Supplement: Supplementary file 1 [file metabolites-09-00163-s001.zip]

Archive with 6 entries (6 files):
- Figure S6.TIF
- Figure S1.TIF
- Figure S2.tif
- Figure S3.tif
- Figure S4.tif
- Figure S5.tif
